# Supplementary material for: Genomic surveillance and evolutionary dynamics of type 2 porcine reproductive and respiratory syndrome virus in China spanning the African swine fever outbreak
Source: Virus Evol. 2024 Feb 9;10(1):veae016. doi: 10.1093/ve/veae016 (PMC10890815; doi:10.1093/ve/veae016)
Supplement: veae016_Supp [file veae016_supp.zip]

Archive with 1 entries (1 files):
- suppl_data/Supplemental_Materials_revised.pdf
